# Supplementary material for: Polyploid lineages in the genus Porphyra
Source: Sci Rep. 2018 Jun 6;8:8696. doi: 10.1038/s41598-018-26796-5 (PMC5989262; doi:10.1038/s41598-018-26796-5)
Supplement: Supplementary file 2 — DATASET 1 [file 41598_2018_26796_MOESM2_ESM.xlsx]

## Sheet: LEGEND
Electronic Supplementary Material
The following information accompanies the article:
Polyploid lineages in the genus Porphyra
Elena Varela-Álvarez 1(*), João Loureiro 2, Cristina Paulino 1 and Ester A. Serrão 1
1CCMAR Centro de Ciências do Mar, CIMAR Laboratório Associado,
Universidade do Algarve, Campus de Gambelas, 8005-139 Faro, Portugal.
2Centre for Functional Ecology, Department of Life Sciences, University of Coimbra, Calçada Martim de Freitas, 3000-465 Coimbra, Portugal.
(*) Corresponding author: evarela@ualg.pt; elena_varela@yahoo.co.uk
APPENDIX 1: Flow cytometry data set.
Detailed data set containing relative fluorescence intensities, CV (Variation coefficient) of the 217 samples and controls of the nuclei populations at each sample analysed in this study, with their correspondent genome sizes and ploidy levels inferred.

## Sheet: CYTOMETRIC DATA PORPHYRA
Taxon	Sample ID	Thalli part	FL Peak 1 sample	FL Peak 2 sample	FL Peak 3 sample	FL Peak 4 sample	FL Peak standard	CV sample	CV standard	Count FL1	Count FL2	Count FL3	Count FL4	Count Standar	DNA index	DNA index 2	DNA index 3	DNA index 4	Genome size	Genome size 2	Genome size 3	Genome size 4	G2 eliminated	Higher genome size frequence	Notes	Standard
Porphyra linearis	Plin_1	Vegetative	110.16				675.04	6.37	3.25	223				2514	0.16319				0.319853				yes	0.32	Frond 3x	Solanum lycopersicon (2C = 1.96)
Porphyra linearis	Plin_2	Female gametes	107.96	144.27	277.5		671.35	6.05	2.68	759	3511	415		2887	0.16081	0.214895	0.413346		0.315188	0.421195	0.810159		0.81	0.41	Female gametes 3x, 4x	Solanum lycopersicon (2C = 1.96)
Porphyra linearis	Plin_2	Vegetative	105	142.79			644.12	7.45	2.45	280	653			1477	0.163013	0.221682			0.319506	0.434497			yes	0.43	Frond mixoploid 3x/ 4x	Solanum lycopersicon (2C = 1.96)
Porphyra linearis	Plin_3	Vegetative	109.21				674.41	5.33	1.4	1533				952	0.161934				0.317391				yes	0.32	Frond 3x	Solanum lycopersicon (2C = 1.96)
Porphyra linearis	Plin_4	Vegetative	142.15				667.7	5.63	2.16	1423				1072	0.212895				0.417274				yes	0.42	Frond 4x	Solanum lycopersicon (2C = 1.96)
Porphyra linearis	Plin_6	Vegetative + zygostospores	117.01	225.17			688.85	4.83	2.65	220	429			2263	0.169863	0.326878			0.332931	0.640681			0.64	0.64	Frond 3x with zygotospores 6x	Solanum lycopersicon (2C = 1.96)
Porphyra linearis	Plin_5	Vegetative	79.3	159.81	302.32		699.19	5.37	3.61	701	987	152		780	0.113417	0.228564	0.432386		0.222297	0.447986	0.847477		0.85	0.22/0.45	Frond mixoploid 2x/4x	Solanum lycopersicon (2C = 1.96)
Porphyra linearis	Plin_6	Vegetative	118.01				704.76	8.59	2.37	3488				948	0.167447				0.328196				yes	0.33	Frond 3x	Solanum lycopersicon (2C = 1.96)
Porphyra linearis	Plin_7	Vegetative	147.13				738.92	4.99	1.9	450				604	0.199115				0.390265				yes	0.39	Frond 4x	Solanum lycopersicon (2C = 1.96)
Porphyra linearis	Plin_9 (no flox max)	Vegetative	81.09	116.3			678.4	6.21	1.61						0.119531	0.171433			0.234281	0.336008			yes	0.34	Frond mixoploid 2x/3x	Solanum lycopersicon (2C = 1.96)
Porphyra linearis	Plin_9	Male gametes	55.31	108.23			684.91	5.28	2.66	282				481	0.0807551	0.158021			0.15828	0.309721			0.31	0.31	Male gametes 2x	Solanum lycopersicon (2C = 1.96)
Porphyra linearis	Plin_10	Vegetative	106.68				728.61	5.44	2.75	626				751	0.146416				0.286975				yes	0.29	Frond 3x	Solanum lycopersicon (2C = 1.96)
Porphyra linearis	Plin_12	Zygostospores	212.82				659.37	3.99	2.99	242				315	0.322763				0.632615				yes	0.63	Zygotospores 6x	Solanum lycopersicon (2C = 1.96)
Porphyra linearis	Plin_13	Vegetative	114.55				676.23	13.53	3.53	1095				789	0.169395				0.332014				yes	0.33	Frond 3x	Solanum lycopersicon (2C = 1.96)
Porphyra linearis	Plin_15	Vegetative + Female gametes	109.24				633.83	7.39	2.61	647				405	0.172349				0.337804				yes	0.34	Frond 3x with female gametes 3x	Solanum lycopersicon (2C = 1.96)
Porphyra linearis	Plin_16	Vegetative	110.67				621.06	6.17	2.66	649				473	0.178195				0.349263				yes	0.35	Frond 4x	Solanum lycopersicon (2C = 1.96)
Porphyra linearis	Plin_17	Vegetative + Female gametes	111.99	143.34	229.62	292.04	677.79	6.16	3.11	866	1131	270	997	548	0.165228	0.211481	0.338777	0.430871	0.323847	0.414504	0.664004	0.844507	0.66/0.84	0.32/0.66/0.84	Frond Mixoploid 3x/4x with Female gametes 3x, 4x	Solanum lycopersicon (2C = 1.96)
Porphyra linearis	Plin_18	Vegetative	109.16	146.04	288.88		677.51	6.1	3.35	293	508	282		1344	0.161119	0.215554	0.426385		0.315794	0.422486	0.835714		yes	0.31/0.41	Frond Mixoploid 3x/4x	Solanum lycopersicon (2C = 1.96)
Porphyra linearis	Plin_19	Vegetative	107.45	142.57	224.4	292.83	696.21	5.53	2.75	807	760	231	603	458	0.154336	0.20478	0.322317	0.420606	0.302498	0.401369	0.63174	0.824387	0.63/0.82	0.30/0.40	Frond Mixoploid 3x/4x	Solanum lycopersicon (2C = 1.96)
Porphyra linearis	Plin_20	Vegetative	101.61	138.54	210.21	268.8	644.54	3.27	2.75	310	654	158	374	348	0.157647	0.214944	0.32614	0.417042	0.308989	0.42129	0.639234	0.817402	0.64/0.82	0.31/0.42	Frond Mixoploid 3x/4x	Solanum lycopersicon (2C = 1.96)
Porphyra linearis	Plin_21	Vegetative	117.08				695.29	9.74	2.54	207				1095	0.16839				0.330045				yes	0.33	Frond 3x	Solanum lycopersicon (2C = 1.96)
Porphyra linearis	Plin_25	Vegetative + zygostospores	56.75	113.13	211.35		636.46	13.06	2.8	379	158	571		822	0.0891651	0.177749	0.332071		0.174764	0.348388	0.650859		0.35	0.18/0.65	Frond mixoploid 2x/3x with zygotospores 6x	Solanum lycopersicon (2C = 1.96)
Porphyra linearis	Plin_24	Vegetative + zygostospores	75.54	150.25	283.84		652.04	8.41	2.62	533	1035	553		873	0.115852	0.230431	0.435311		0.22707	0.451644	0.853209		0.85	0.45	Frond mixoploid 2x/4x with zygotospores 8x	Solanum lycopersicon (2C = 1.96)
Porphyra linearis	Plin_26	Vegetative	145.3				664.57	8.16	2.73	992	813			724	0.218638				0.42853				yes	0.43	Frond 4x	Solanum lycopersicon (2C = 1.96)
Porphyra linearis	Plin_26	Male gametes	143.56				680.61	5.62	2.61	1779				494	0.210928				0.41342				yes	0.41	Male gametes 4x	Solanum lycopersicon (2C = 1.96)
Porphyra linearis	Plin_27	Male gametes	145.87				701.95	5.83	2.8	1568				655	0.207807				0.407301				yes	0.41	Male gametes 4x	Solanum lycopersicon (2C = 1.96)
Porphyra linearis	Plin_27	Zygotospores	271.33				679.43	4.14	2.55	157				544	0.399349				0.782725				yes	0.8	Zygotospores 8x	Solanum lycopersicon (2C = 1.96)
Porphyra linearis	Plin_27	Vegetative	146.73				673.18	4.88	2.97	298				534	0.217965				0.427212				yes	0.42	Frond 4x	Solanum lycopersicon (2C = 1.96)
Porphyra linearis	Plin_28	Vegatative + Female gametes	112.11	215.87			650.96	6.21	3.05	1206	78			1071	0.172223	0.331618			0.337556	0.649971			0.65	0.34	Frond 3x with female gametes 3x	Solanum lycopersicon (2C = 1.96)
Porphyra linearis	Plin_29	Vegetative + zygostospores	104.4	133.91	273.23		644.37	5.55	2.93	415	512	1024		767	0.162019	0.207815	0.424027		0.317557	0.407318	0.831092		yes	0.83	Frond Mixoploid 3x/4x with zygotospores 8x	Solanum lycopersicon (2C = 1.96)
Porphyra linearis	Plin_30	Vegetative	66.07	108.24	148.35		669.62	7.82	2.95	689	708	1054		917	0.0986679	0.161644	0.221544		0.193389	0.316822	0.434225		0.43	0.19/0.32	Frond Mixoploid 2x/3x	Solanum lycopersicon (2C = 1.96)
Porphyra linearis	Plin_32	Vegetative	146.08	289.2			677.22	6.23	3.77	1848	119			992	0.215705	0.42704			0.422783	0.836998			0.84	0.42	Frond 4x	Solanum lycopersicon (2C = 1.96)
Porphyra linearis	Plin_33	Vegetative	108.79	143.43	216.88	282.15	648.23	6.2	2.82	490	920	113	87	393	0.167826	0.221264	0.334573	0.435262	0.328939	0.433678	0.655762	0.853114	0.66/0.85	0.33/0.43	Frond mixoploid 3x/4x	Solanum lycopersicon (2C = 1.96)
Porphyra linearis	Plin_34	Vegetative + female gametes	108.95	135.18	212.82	277.08	630.19	6.8	3.78	339	232	67	75	1650	0.172884	0.214507	0.337708	0.439677	0.338853	0.420433	0.661907	0.861767	0.66/0.86	0.34/0.42	Frond Mixoploid 3x/4x with Female gametes 3x, 4x	Solanum lycopersicon (2C = 1.96)
Porphyra linearis	Plin_35	Male gametes	107.53	134.01			613.76	6.12	4.11	975	203			191	0.175199	0.218343			0.34339	0.427952			yes	0.34	Male gametes 3x, 4x	Solanum lycopersicon (2C = 1.96)
Porphyra linearis	Plin_35	Vegetative	104.02	130.71	208.61		631.6	5.15	2.76	234	223	53		3383	0.164693	0.206951	0.330288		0.322798	0.405623	0.647365		0.65	0.32/0.41	Frond Mixoploid 3x/4x	Solanum lycopersicon (2C = 1.96)
Porphyra linearis	Plin_37	Vegetative	121.74				751.2	5.37	2.22	194				511	0.162061				0.317639				yes	0.32	Frond 3x	Solanum lycopersicon (2C = 1.96)
Porphyra linearis	Plin_37	Male gametes	104.53	208.01			718.94	9.36	3.48	2222	348			1422	0.145395	0.289329			0.284973	0.567084			0.57	0.29	Male gametes 3x	Solanum lycopersicon (2C = 1.96)
Porphyra linearis	Plin_38	Male gametes	118.66				728.38	8.73	3.19	1763				981	0.162909				0.319303				yes	0.32	Male gametes 3x	Solanum lycopersicon (2C = 1.96)
Porphyra linearis	Plin_39	Male gametes	102				678.87	6.45	2.91	1128				134	0.15025				0.294489				yes	0.29	Male gametes 3x	Solanum lycopersicon (2C = 1.96)
Porphyra linearis	Plin_38	Vegetative	125.25				712.39	10.59	4.04	577				893	0.175817				0.344601				yes	0.3	Frond 3x	Solanum lycopersicon (2C = 1.96)
Porphyra linearis	Plin_36	Male gametes	132.49				696.96	6.51	3.49	1331				2448	0.190097				0.37259				yes	0.37	Male gametes 4x	Solanum lycopersicon (2C = 1.96)
Porphyra linearis	Plin_39	Vegetative	54.48	109.09	224.67		719.86	10.92	4.54	1570	837	342		149	0.0756814	0.151543	0.312102		0.148336	0.297025	0.611721		0.61	0.15	Frond Mixoploid 2x/3x	Solanum lycopersicon (2C = 1.96)
Porphyra linearis	Plin_40	Male gametes	104.44	208.31			685.61	6.83	4.62	3290	112			352	0.152332	0.152332	0.303832		0.29857	0.59551			0.6	0.3	Male gametes 3x	Solanum lycopersicon (2C = 1.96)
Porphyra linearis	Plin_40	Vegetative	118.66				740.74	8.67	3.06	1229				2072	0.160191	0.160191			0.313975				yes	0.31	Frond 3x	Solanum lycopersicon (2C = 1.96)
Porphyra linearis	Plin_41	Vegetative	107.06				704.9	8.12	3.96	932				3100	0.15188				0.297684				yes	0.3	Frond 3x	Solanum lycopersicon (2C = 1.96)
Porphyra linearis	Plin_41	Male gametes + vegetative	94.62	114.2	183.41		681.7	6.8	2.82	1551	943	92		232	0.13	0.17	0.269048		0.25	0.3332	0.53		0.53	0.26	Frond 3x with gametes 2x and 3x	Solanum lycopersicon (2C = 1.96)
Porphyra linearis	Plin_42	Vegetative + zygostospores	51.24	98.76	208.77		652.08	11.07	3.2	277	224	74		2016	0.0785793	0.151454	0.32016		0.154015	0.296849	0.627514		0.3	0.15/0.63	Frond Mixoploid 2x/3x with zygostospores 6x	Solanum lycopersicon (2C = 1.96)
Porphyra linearis	Plin_42	Male gametes + vegetative	86.55	104.16	180.1		662.12	5.74	3.04	1469	858	115		291	0.130716	0.157313	0.272005		0.256204	0.308333	0.53313		0.53	0.26	Frond Mixoploid 2x/3x with male gametes 3x	Solanum lycopersicon (2C = 1.96)
Porphyra linearis	Plin_42	Male gametes	118.7	227.39			724.23	7.45	3.4	2683	92			1328	0.163898	0.313975			0.32124	0.615391			0.62	0.32	Male gametes 3x	Solanum lycopersicon (2C = 1.96)
Porphyra linearis	Plin_42	Female gametes	105.38				698.3	11.49	3.17	209				1653	0.150909				0.295782				yes	0.3	Female gametes 3x	Solanum lycopersicon (2C = 1.96)
Porphyra linearis	Plin_43	Male gametes	102.12	207.12			707.43	7.08	6.53	3206	298			1749	0.144354	0.292778			0.282933	0.573845			0.57	0.28	Frond 3x	Solanum lycopersicon (2C = 1.96)
Porphyra linearis	Plin_44	Vegetative	109.95				718.9	5.27	3.05	646				2237	0.152942				0.299766				yes	0.3	Frond 3x	Solanum lycopersicon (2C = 1.96)
Porphyra linearis	Plin_46	Zygostospores + female gametes	111.49	222.65			726.59	6.51	3.16	143	584			897	0.153443	0.306431			0.300748	0.600606			yes	0.6	Female gametes 3x with zygotospores 6x	Solanum lycopersicon (2C = 1.96)
Porphyra linearis	Plin_45	Vegetative	121.17				723.72	7.34	3.01	400				2068	0.167427				0.328156				yes	0.33	Frond 3x	Solanum lycopersicon (2C = 1.96)
Porphyra linearis	Plin_43	Vegetative	110.43				696.65	6.65	3.26	354				440	0.158516				0.310691				yes	0.31	Frond 3x	Solanum lycopersicon (2C = 1.96)
Porphyra linearis	Plin_47	Male gametes	139.5				697.93	5.6	3.16	557				614	0.199877				0.391758				yes	0.39	Male gametes 4x	Solanum lycopersicon (2C = 1.96)
Porphyra linearis	Plin_48	Male gametes	135.72	271.36			714.6	5.28	2.67	1709				136	0.189924	0.379737			0.372252	0.744284			0.74	0.37	Male gametes 4x	Solanum lycopersicon (2C = 1.96)
Porphyra linearis	Plin_48	Vegetative	140.51				712.82	4.3	2.79	295				1650	0.197118				0.386352				yes	0.39	Frond 4x	Solanum lycopersicon (2C = 1.96)
Porphyra linearis	Plin_48	Female gametes	145.26				718.45	6.89	2.83	460				1948	0.202185				0.396283				yes	0.4	Female gametes 4x	Solanum lycopersicon (2C = 1.96)
Porphyra linearis	Plin_49	Female gametes + vegetative	106.61	208.6			725.72	7.44	2.57	1912	211			1463	0.146902	0.287439			0.287929	0.56338			0.56	0.29	Frond 3x with female gametes 3x	Solanum lycopersicon (2C = 1.96)
Porphyra linearis	Plin_49	Vegetative	117.79				718.18	8.05	2.9	694				4624	0.164012				0.321463				yes	0.32	Frond 3x	Solanum lycopersicon (2C = 1.96)
Porphyra linearis_purpurea	Plin50_ppur	Male gametes	107.39	215.97			726.51	7.51	2.85	1618	133			672	0.147816	0.297271			0.28972	0.58265			0.58	0.29	Male gametes 3x	Solanum lycopersicon (2C = 1.96)
Porphyra linearis_purpurea	Plin50_ppur	Female gametes	56.51	114.52			726.46	12.5	2.81	939	454			1956	0.0777882	0.157641			0.152465	0.308977			yes	0.15/031	Female gametes 2x, 3x	Solanum lycopersicon (2C = 1.96)
Porphyra linearis_purpurea	Plin50_ppur	Zygostospores	231.03				729.53	4.48	1.98	870				1978	0.316683				0.620699				yes	0.62	Zygotospores 6x	Solanum lycopersicon (2C = 1.96)
Porphyra linearis_purpurea	Plin50_ppur	Vegetative	122.08				742.48	8.07	2.6	404				1502	0.164422				0.322267				yes	0.32	Frond 3x	Solanum lycopersicon (2C = 1.96)
Porphyra linearis	Plin_45	Male gametes + R.S.	203.86				757.21	5.43	2.84	992				586	0.269225				0.29884				yes	0.3	Male gametes 3x	Raphanus sativus (2C = 1.11)
Porphyra linearis	Plin_46	Zygostospores + female gametes + R.S.	224.18	443.8			753.38	8.92	3.2	907	379			490	0.297566	0.589079			0.330298	0.653877			0.65	0.3	Female gametes 3x with zygotospores 6x	Raphanus sativus (2C = 1.11)
Porphyra linearis	Plin_51	Male gametes + R.S.	230.34				742.77	4.36	2.2	1216				330	0.310109				0.344221				yes	0.34	Male gametes 3x	Raphanus sativus (2C = 1.11)
Porphyra linearis	Plin_53	Zygostospores + R.S.	447.32				737.56	4.66	3.3	1320				1059	0.606486				0.6732				yes	0.67	Zygotospores 6x	Raphanus sativus (2C = 1.11)
Porphyra linearis	Plin_55 (no flomax data)	Male gametes + R.S.	203.33				727.69	6.38	2.95						0.279418				0.310154				nd	0.31	Male gametes 3x	Raphanus sativus (2C = 1.11)
Taxon	Sample ID	Thalli part	FL Peak 1 sample	FL Peak 2 sample	FL Peak 3 sample	FL Peak 4 sample	FL Peak standard	CV sample	CV standard	Count FL1	Count FL2	Count FL3	Count FL4	Count Standard	DNA index	DNA index 2	DNA index 3	DNA index 4	Genome size	Genome size 2	Genome size 3	Genome size 4	G2 eliminated	Higher genome size frequence	Notes	Standard
Porphyra umbilicalis	Pum_1	Zygostospores	219.45				616.83	4.25	3.16	1463				567	0.355771				0.69731				yes	0.7	Zygotospores 8x	Solanum lycopersicon (2C = 1.96)
Porphyra umbilicalis	Pum_1	Vegetative	126.12				666.34	5.92	2.49	506				1158	0.189273				0.370975				yes	0.37093	Frond 4x	Solanum lycopersicon (2C = 1.96)
Porphyra umbilicalis	Pum_2	Male gametes	104.54	214.66	321.15		623.98	4.73	3.16	13376	866	131		901	0.167537	0.344017	0.51468		0.328373	0.674274	1.00877		0.67	0.3/0.67	Multiploid gametes 3x	Solanum lycopersicon (2C = 1.96)
Porphyra umbilicalis	Pum_2	Vegetative	129.05				620.51	8.29	3.2	1386				338	0.207974				0.407629				yes	0.41	Frond 4x	Solanum lycopersicon (2C = 1.96)
Porphyra umbilicalis	Pum_3	Male gametes	108.1	219.2			636.41	7.14	2.89	3038	211			482	0.169859	0.344432			0.332924	0.675087			0.68	0.33	Male gametes 3x	Solanum lycopersicon (2C = 1.96)
Porphyra umbilicalis	Pum_3	Vegetative	117.81	233.67			646.93	6.37	3.1	1001				836	0.182106	0.361198			0.356928	0.707949			0.71	0.4	Frond 4x	Solanum lycopersicon (2C = 1.96)
Porphyra umbilicalis	Pum_4	Vegetative	135.42				651.29	8.04	3.14	1310				1199	0.207926				0.407535				yes	0.41	Frond 4x	Solanum lycopersicon (2C = 1.96)
Porphyra umbilicalis	Pum_5	Male gametes	104.33				636.35	7.95	2.83	1085				5730	0.163951				0.321343				yes	0.32	Male gametes 3x	Solanum lycopersicon (2C = 1.96)
Porphyra umbilicalis	Pum_5	Vegetative	118.22				652.43	5.83	3.05	557				1650	0.1812				0.355151				yes	0.36	Frond 4x	Solanum lycopersicon (2C = 1.96)
Porphyra umbilicalis	Pum_6	Zygostospores + vegetative	105.01	213.24			637.2	7.01	2.65	906	806			1565	0.164799	0.334652			0.323006	0.655917			yes	0.3/0.6	Frond 3x with zygotospores 6x	Solanum lycopersicon (2C = 1.96)
Porphyra umbilicalis	Pum_6	Male gametes + vegetative	99.89	204.38			641.18	7.09	2.73	1611	80			833	0.155791	0.318756			0.30535	0.624762			0.62	0.31	Frond 3x with male gametes 3x	Solanum lycopersicon (2C = 1.96)
Porphyra umbilicalis	Pum_6	Vegetative	108.21				645.44	7.02	2.77	701				853	0.167653				0.3286				yes	0.33	Frond 3x	Solanum lycopersicon (2C = 1.96)
Porphyra umbilicalis	Pum_7	Vegetative + male gametes	99.9				617.94	6.23	3.74	1083				1768	0.161666				0.316866				yes	0.33	Male gametes 3x	Solanum lycopersicon (2C = 1.96)
Porphyra umbilicalis	Pum_7	Vegetative	112.12				621.94	6.08	3.44	387				3494	0.180275				0.353338				yes	0.35	Frond 4x	Solanum lycopersicon (2C = 1.96)
Porphyra umbilicalis	Pum_8	Vegetative + female gametes	134.43				651.13	6.58	3.2	665				2585	0.206456				0.404655				yes	0.4	Frond 4x with female gametes 4x	Solanum lycopersicon (2C = 1.96)
Porphyra umbilicalis	Pum_9	Female gametes	130.22				650.63	6.16	3.11	715				1570	0.200144				0.392283				yes	0.39	Female gametes 4x	Solanum lycopersicon (2C = 1.96)
Porphyra umbilicalis	Pum_9	Vegetative	126.75				642.67	5.44	3.06	384				1214	0.197224				0.386559				yes	0.39	Frond 4x	Solanum lycopersicon (2C = 1.96)
Porphyra umbilicalis	Pum_10	Zygostospores + vegetative	53.31	105.16	211.73		632.91	14.31	2.99	1141	121	1527		1335	0.08423	0.166153	0.334534		0.165091	0.32566	0.655687		yes	0.2/0.6	Mixoploid 2x/3x with zygotospores 6x	Solanum lycopersicon (2C = 1.96)
Porphyra umbilicalis	Pum_11	Male gametes	108.48	220.89			628.92	9.15	2.75	1542				105	0.172486	0.351221			0.338073	0.688393			0.69	0.34	Male gametes 3x	Solanum lycopersicon (2C = 1.96)
Porphyra umbilicalis	Pum_11	Vegetative	115.15				638.17	6.95	3.78	1081				818	0.180438				0.353658				yes	0.3	Frond 3x	Solanum lycopersicon (2C = 1.96)
Porphyra umbilicalis	Pum_12	Vegetative	122.55				646.93	5.17	2.74	614				321	0.189433				0.371289				yes	0.37	Frond 4x	Solanum lycopersicon (2C = 1.96)
Porphyra umbilicalis	Pum_13	Vegetative	111.87				628.1	5.17	4.03	684				931	0.178109				0.349093				yes	0.35	Frond 4x	Solanum lycopersicon (2C = 1.96)
Porphyra umbilicalis	Pum_14	Vegetative	115.37				615.41	5.63	3.67	361				1017	0.187469				0.367438				yes	0.37	Frond 4x	Solanum lycopersicon (2C = 1.96)
Porphyra umbilicalis	Pum_15	Vegetative	121.37				640.54	4.8	3.2	607				2521	0.189481				0.371382				yes	0.37	Frond 4x	Solanum lycopersicon (2C = 1.96)
Porphyra umbilicalis	Pum_15	Male gametes	62.5	132.52			654.22	10.8	2.94	526	94			1543	0.0955336	0.202562			0.187246	0.397021			0.4	0.19	Male gametes 2x	Solanum lycopersicon (2C = 1.96)
Porphyra umbilicalis	Pum_16	Female gametes + zygostospores	51.55	217.94			663.84	9.55	2.76	606				966	0.0776543	0.328302			0.152202	0.643472			yes	0.2/0.6	Female gametes 2x with zygotospores 6x	Solanum lycopersicon (2C = 1.96)
Porphyra umbilicalis	Pum_18	Vegetative	114.02				626.15	6.42	2.9	2635				335	0.182097				0.35691				yes	0.36	Frond 4x	Solanum lycopersicon (2C = 1.96)
Porphyra umbilicalis	Pum_18	Male gametes + vegetative	112.78	230.23			633.01	7.52	2.59	9629	602			200	0.178165	0.363707			0.349203	0.712865			0.71	0.4	Frond and Male gametes 4x	Solanum lycopersicon (2C = 1.96)
Porphyra umbilicalis	Pum_19	Vegetative	108.74				615.98	6.73	2.65	4359				41	0.176532				0.346002				yes	0.3	Frond 3x	Solanum lycopersicon (2C = 1.96)
Porphyra umbilicalis	Pum_20	Vegetative	110.59				624.21	6.87	2.91	674				501	0.177168				0.347249				yes	0.3	Frond 3x	Solanum lycopersicon (2C = 1.96)
Porphyra umbilicalis	Pum_20	Males gametes + vegetative	96.12				621.92	7.09	2.83	799				232	0.154554				0.302925				yes	0.3	Frond 3x with male gametes 3x	Solanum lycopersicon (2C = 1.96)
Porphyra umbilicalis	Pum_22	Vegetative	139.05				660.1	5.46	3.04	1551				497	0.21065				0.412874				yes	0.41	Frond 4x	Solanum lycopersicon (2C = 1.96)
Porphyra umbilicalis	Pum_22	Vegetative + male and female gametes	73.26	139.26			603.83	8.95	3.1	583	303			561	0.121326	0.230628			0.237798	0.452031			0.45	0.2/0.4	Frond 4x with gametes 2x and 4x	Solanum lycopersicon (2C = 1.96)
Porphyra umbilicalis	Pum_23	Males gametes	102.84				608.18	6.47	2.72	1461				289	0.169095				0.331426				yes	0.33	Male gametes 3x	Solanum lycopersicon (2C = 1.96)
Porphyra umbilicalis	Pum_23	vegetative	123.41				637.55	7.74	3.08	1750				309	0.193569				0.379395				yes	0.38	Frond 4x	Solanum lycopersicon (2C = 1.96)
Porphyra umbilicalis	Pum_23	Female gametes + vegetative	120.93				635.1	7.86	2.98	1084				456	0.190411				0.373205				yes	0.37	Frond 4x with female gametes 4x	Solanum lycopersicon (2C = 1.96)
Porphyra umbilicalis	Pum_24	Female gametes + vegetative	125.86				657.25	6.17	3.45	643				695	0.191495				0.37533				yes	0.38	Frond 4x with female gametes 4x	Solanum lycopersicon (2C = 1.96)
Porphyra umbilicalis	Pum_24	Males gametes	64.89	110.89			639.71	9.71	3.33	775	246			690	0.101437	0.173344			0.198816	0.339755			yes	0.2	Male gametes 2x, 3x	Solanum lycopersicon (2C = 1.96)
Porphyra umbilicalis	Pum_24	Vegetative	124.07				672.13	7.09	2.82	1395				955	0.184592				0.361801				yes	0.36	Frond 4x	Solanum lycopersicon (2C = 1.96)
Porphyra umbilicalis	Pum_25	Vegetative	127.85				666.77	6.08	2.72	628				1126	0.191745				0.375821				yes	0.38	Frond 4x	Solanum lycopersicon (2C = 1.96)
Porphyra umbilicalis	Pum_25	Males gametes	106.16	219.94			628.44	5.98	2.48	3510	211			276	0.168926	0.349978			0.331095	0.685956			0.69	0.33	Male gametes 3x	Solanum lycopersicon (2C = 1.96)
Porphyra umbilicalis	Pum_26	Vegetative	139.27				683.15	5.6	2.79	138				778	0.203864				0.399574				yes	0.4	Frond 4x	Solanum lycopersicon (2C = 1.96)
Porphyra umbilicalis	Pum_26	Males gametes	103.9	212.21			616.56	5.17	3.41	5791	131			725	0.168516	0.344184			0.330291	0.6746			0.67	0.33	Male gametes 3x	Solanum lycopersicon (2C = 1.96)
Porphyra umbilicalis	Pum_27	Vegetative	114.55				590.75	5.18	2.73	776				550	0.193906				0.380056				yes	0.38	Frond 4x	Solanum lycopersicon (2C = 1.96)
Porphyra umbilicalis	Pum_27	Female gametes + vegetative	117.18	244.71			604.72	7.44	3.37	1506	83			277	0.193776	0.404667			0.3798	0.793147			0.79	0.38	Frond 4x with female gametes 4x	Solanum lycopersicon (2C = 1.96)
Porphyra umbilicalis	Pum_27	Male and female gametes and zygotospores	52.2	110.24	216.27		578.49	8.31	3.37	712	108	129		504	0.0902349	0.190565	0.373853		0.17686	0.373508	0.732751		0.37	0.18	Gametes 2x, 4x with zygotospores 8x	Solanum lycopersicon (2C = 1.96)
Porphyra umbilicalis	Pum_28	Female gametes + vegetative	109				587.89	8.07	3.34	910				289	0.185409				0.363401				yes	0.36	Frond 4x with female gametes 4x	Solanum lycopersicon (2C = 1.96)
Porphyra umbilicalis	Pum_28	Vegetative	117.01				607.11	4.95	3.05	998				106	0.192733				0.377756				yes	0.38	Frond 4x	Solanum lycopersicon (2C = 1.96)
Porphyra umbilicalis	Pum_30	Male and female gametes	53.84	118.81			628.66	10.52	2.69	810	65			465	0.0856425	0.188989			0.167859	0.370419			0.37	0.16	Gametes 2x	Solanum lycopersicon (2C = 1.96)
Porphyra umbilicalis	Pum_30	Vegetative + female gametes	56.26	116.04			591.04	7.95	2.83	266	1035			828	0.0951881	0.196332			0.186569	0.384811			yes	0.2/0.3	Frond 4x with female gametes 2x and 4x	Solanum lycopersicon (2C = 1.96)
Porphyra umbilicalis	Pum_30	Vegetative	108.73				584.56	7.76	3.74	625				337	0.186003				0.364566				yes	0.36	Frond 4x	Solanum lycopersicon (2C = 1.96)
Porphyra umbilicalis_dioica	Pum29_Pdi	Vegetative + male and female gametes	111.78	223.85			595.27	6.24	3.16	11188	487			341	0.18778	0.376048			0.368049	0.737054			0.73	0.37	Male and female gametes 4x	Solanum lycopersicon (2C = 1.96)
Porphyra umbilicalis_dioica	Pum29_Pdi	Vegetative	109.31				576.37	7.35	3.17	1128				596	0.189652				0.371719				yes	0.37	Frond 4x	Solanum lycopersicon (2C = 1.96)
Porphyra umbilicalis_dioica	Pum21_Pdi	Vegetative	142.3				659.07	6.32	3.8	1680				528	0.21591				0.423184				yes	0.42	Frond 4x	Solanum lycopersicon (2C = 1.96)
Porphyra umbilicalis_dioica	Pum21_Pdi	Vegetative + male gametes + zygotospores	131.92	267.69	396.33	531.7	643.08	5.35	2.72	4683	516	180	91	277	0.205138	0.416262	0.6163	0.826802	0.40207	0.815874	1.20795	1.62053	1.62	0.4/0.8	Frond 4x with multiploid male gametes 4x and zygotospores 8x	Solanum lycopersicon (2C = 1.96)
Porphyra umbilicalis_dioica	Pum17_Pdi	Male gametes	107.98	221.38	335.34		648.24	3.72	2.36	6097	194	41		202	0.166574	0.341509	0.517308		0.326485	0.669358	1.01392		0.6	0.32	Multiploid gametes 3x, 6x, 9x	Solanum lycopersicon (2C = 1.96)
Porphyra umbilicalis_dioica	Pum17_Pdi	Vegetative	137.91				675.22	5.84	2.99	1115				395	0.204245				0.400319				yes	0.4	Frond 4x	Solanum lycopersicon (2C = 1.96)
Porphyra umbilicalis_dioica	Pum17_Pdi	Female gametes	63.9	113.92	235.53		627.42	9.94	2.44	198	402	823		321	0.101846	0.181569	0.375394		0.199617	0.355875	0.735773		yes	0.2/0.7	Female gametes 2x, 4x and zygotospores 8x	Solanum lycopersicon (2C = 1.96)
Porphyra umbilicalis	Pum_31	Female gametes	118.02				658.9	11.12	4.4	513				1089	0.179117				0.351069				yes	0.35	Female gametes 4x	Solanum lycopersicon (2C = 1.96)
Porphyra umbilicalis	Pum_31	Vegetative	129.71				671.59	6.49	3.4	248				2047	0.19				0.38				yes	0.38	Frond 4x	Solanum lycopersicon (2C = 1.96)
Porphyra umbilicalis	Pum_32	Female gametes	61.03	123.64	235.43		666.46	8.31	3.53	573	1208	140		2062	0.09	0.19	0.35		0.18	0.36	0.69		0.69	0.2/0.4	Female gametes 2x and 4x	Solanum lycopersicon (2C = 1.96)
Porphyra umbilicalis	Pum_32	Vegetative + male gametes	120.52				663.36	7.07	2.98	145				1397	0.18				0.36				yes	0.36	Frond 4x with male gametes 4x	Solanum lycopersicon (2C = 1.96)
Porphyra umbilicalis	Pum_33	Vegetative	103.96				600.34	9.23	4.43	741				1097	0.17				0.34				yes	0.34	Frond 3x	Solanum lycopersicon (2C = 1.96)
Porphyra umbilicalis	Pum_34	Male gametes	110.63				624.33	6.93	3.75	1273				1933	0.18				0.35				yes	0.35	Male gametes 4x	Solanum lycopersicon (2C = 1.96)
Porphyra umbilicalis	Pum_32	Vegetative	117.24				631.07	8.95	4.02	892				4682	0.19				0.36				yes	0.36	Frond 4x	Solanum lycopersicon (2C = 1.96)
Porphyra umbilicalis	Pum_33	Vegetative + female gametes	105.69				630.35	10.03	4.6	1259				2039	0.17				0.33				yes	0.33	Frond 3x with female gametes 3x	Solanum lycopersicon (2C = 1.96)
Porphyra umbilicalis	Pum_34	Vegetative	115.81	233.31			654.72	8.41	4.2	723	137			1844	0.18	0.36			0.35	0.7			0.7	0.34	Frond 4x	Solanum lycopersicon (2C = 1.96)
Porphyra umbilicalis	Pum_35	Vegetative	127.64				663.99	7.96	5	418				1584	0.19				0.38				yes	0.38	Frond 4x	Solanum lycopersicon (2C = 1.96)
Porphyra umbilicalis	Pum_35	Female gametes	122.73				667.59	7.79	3.74	4485				2459	0.18				0.36				yes	0.37	Frond 4x	Solanum lycopersicon (2C = 1.96)
Taxon	Sample ID	Thalli part	FL Peak 1 sample	FL Peak 2 sample	FL Peak 3 sample	FL Peak 4 sample	FL Peak standard	CV sample	CV standard	Count FL1	Count FL2	Count FL3	Count FL4	Count Standard	DNA index	DNA index 2	DNA index 3	DNA index 4	Genome size	Genome size 2	Genome size 3	Genome size 4	G2 eliminated	Higher genome size frequence	Notes	Standard
Porphyra dioica	Pdi_1	Vegetative	129.14				613.6	6.62	2.61	1186				1126	0.210463				0.412507				yes	0.41	Frond 4x	Solanum lycopersicon (2C = 1.96)
Porphyra dioica	Pdi_1	Male gametes	113.78	229.87	343.84	457.48	592.7	4.42	2.53	2891	238	64	55	321	0.191969	0.387835	0.580125	0.771858	0.376259	0.760157	1.13704	1.51284	0.76	0.38	Multiploid gametes 4x	Solanum lycopersicon (2C = 1.96)
Porphyra dioica	Pdi_2	Vegetative	134.26				667.78	6.14	2.5						0.201054				0.394066				yes	0.4	Frond 4x	Solanum lycopersicon (2C = 1.96)
Porphyra dioica	Pdi_2	Male gametes	109.19	217.76	331.27		635.64	4.74	2.07	4510	313	89		339	0.17178	0.342584	0.52116		0.336688	0.671464	1.02147		0.67	0.34	Multiploid gametes 3x	Solanum lycopersicon (2C = 1.96)
Porphyra dioica	Pdi_3	Male gametes	106.38	217.72	322.75		633.1	4.73	3.21	6786	382	96		698	0.16803	0.343895	0.509793		0.329339	0.674034	0.999194		0.67	0.3	Multiploid gametes 3x	Solanum lycopersicon (2C = 1.96)
Porphyra dioica	Pdi_4	Vegetative	132.34				696.3	6.16	2.81	430				1411	0.190062				0.372521				yes	0.37	Frond 4x	Solanum lycopersicon (2C = 1.96)
Porphyra dioica	Pdi_4	Male gametes	103.74	212.27	319.19		633.62	4.27	3.25	8092	587	95		796	0.163726	0.335012	0.503756		0.320903	0.656623	0.987362		0.66	0.32	Multiploid gametes 3x	Solanum lycopersicon (2C = 1.96)
Porphyra dioica	Pdi_5	Female gametes R=1	146.43				643.39	6.03	3.09	650				537	0.227591				0.446079				yes	0.4	Female gametes 4x	Solanum lycopersicon (2C = 1.96)
Porphyra dioica	Pdi_5	Female gametes R=2	146.19				643.8	5.37	2.68	450				970	0.227074				0.445064				yes	0.4	Female gametes 4x	Solanum lycopersicon (2C = 1.96)
Porphyra dioica	Pdi_5	Female gametes + vegetative	132.94				639.43	6.51	3.15	1260				1958	0.207904				0.407492				yes	0.4	Frond 4x with Female gametes 4x	Solanum lycopersicon (2C = 1.96)
Porphyra dioica	Pdi_6	Vegetative	135.76				638.7	4.14	2.08	382				470	0.212557				0.416611				yes	0.4	Frond 4x	Solanum lycopersicon (2C = 1.96)
Porphyra dioica	Pdi_6	Vegetative +female gametes	132.4				641.53	4.14	2.14	684				694	0.206382				0.404508				yes	0.4	Frond 4x with female gametes 4x	Solanum lycopersicon (2C = 1.96)
Porphyra dioica	Pdi_7	Vegetative	128.36				609.32	5.22	2.69	682				1097	0.210661				0.412896				yes	0.4	Frond 4x	Solanum lycopersicon (2C = 1.96)
Porphyra dioica	Pdi_7	Vegetative + male gametes	114.98	230.95			644.79	5.17	2.92	5851	377			1125	0.178322	0.358179			0.34951	0.70203			0.7	0.4	Frond 4x with Male gametes 4x	Solanum lycopersicon (2C = 1.96)
Porphyra dioica	Pdi_8	Vegetative	130.68				675.09	6.4	2.8	816				1298	0.193574				0.379405				yes	0.4	Frond 4x	Solanum lycopersicon (2C = 1.96)
Porphyra dioica	Pdi_8	Male gametes	111.65	225.82			661.18	4.94	2.67	3870	239			1212	0.168865	0.341541			0.330975	0.66942			0.67	0.3	Male gametes 3x	Solanum lycopersicon (2C = 1.96)
Porphyra dioica	Pdi_10 R=1	Male gametes	96.74	198.39	300.21		592.27	5.11	3.37	26926	1015	180		188	0.163338	0.334965	0.50688		0.320142	0.656532	0.993485		0.66	0.32	Multiploid gametes 3x	Solanum lycopersicon (2C = 1.96)
Porphyra dioica	Pdi_10	Vegetative	115.25	232.67			590.62	8.48	2.87	7287	196			388	0.195134	0.393942			0.382462	0.772126			0.77	0.38	Frond 4x	Solanum lycopersicon (2C = 1.96)
Porphyra dioica	Pdi_10 R=2	Male gametes	100.13	206.53	311.18		587.45	4.68	3.2	32646	1264	287		242	0.170449	0.35157	0.529713		0.334079	0.689078	1.03824		0.69	0.33	Multiploid gametes 3x	Solanum lycopersicon (2C = 1.96)
Porphyra dioica	Pdi_11	Vegetative + female gametes	60.06	126.52			645.49	13.3	2.25	237	1153			216	0.0930456	0.196006			0.182369	0.384172			yes	0.38	Frond 4x with female gametes 2x and 4x	Solanum lycopersicon (2C = 1.96)
Porphyra dioica	Pdi_12	Vegetative	117.96	229.82			616.96	7.63	2.75	1049	233			1279	0.191196	0.372504			0.374743	0.730108			0.73	0.37	Frond 4x	Solanum lycopersicon (2C = 1.96)
Porphyra dioica	Pdi_12	Zygostospores + vegetative	111.42	227.18			610.65	6.44	2.94	778	8101			96	0.182461	0.37203			0.357624	0.729178			yes	0.73	Frond 4x with zygotospores 8x	Solanum lycopersicon (2C = 1.96)
Porphyra dioica	Pdi_14	Vegetative	120.84				622.04	10.27	2.87	1124				436	0.194264				0.380758				yes	0.38	Frond 4x	Solanum lycopersicon (2C = 1.96)
Porphyra dioica	Pdi_14	Male gametes + vegetative	104.15	198.15			513.77	9.87	2.66	6281	310			295	0.202717	0.385678			0.397326	0.75593			0.76	0.4	Frond 4x with male gametes 4x	Solanum lycopersicon (2C = 1.96)
Porphyra dioica	Pdi_14	Female gametes	125.94				647.45	6.38	2.91	873				443	0.194517				0.381253				yes	0.38	Female gametes 4x	Solanum lycopersicon (2C = 1.96)
Porphyra dioica	Pdi_15	Vegetative	116.68	233.23			625.83	7.24	2.99	4382	133			285	0.18644	0.372673			0.365423	0.730439			0.73	0.37	Frond 4x	Solanum lycopersicon (2C = 1.96)
Porphyra dioica	Pdi_15	Male gametes	122.79				658.49	9.64	2.51	380				1748	0.186472				0.365485				yes	0.37	Male gametes 4x	Solanum lycopersicon (2C = 1.96)
Porphyra dioica	Pdi_16	Male gametes	103.67	128.67	210.92		625.34	3.15	2.5	8423	557	262		607	0.165782	0.20576	0.337289		0.324932	0.40329	0.661085		0.66	0.32/0.40	Male gametes 3x and 4x	Solanum lycopersicon (2C = 1.96)
Porphyra dioica	Pdi_17	Vegetative	106.63				557.55	6.96	3.52	956				948	0.191247				0.374845				yes	0.37	Frond 4x	Solanum lycopersicon (2C = 1.96)
Porphyra dioica	Pdi_17	Male gametes	106.69	218.49	335.36		577.57	5.88	3.06	12495	803	154		234	0.184722	0.378292	0.58064		0.362056	0.741452	1.13805		0.74	0.36	Multiploid gametes 4x	Solanum lycopersicon (2C = 1.96)
Porphyra dioica	Pdi_18	Vegetative	118.35				620.73	6.91	2.75	1509				434	0.190663				0.373699				0.37	0.4	Frond 4x	Solanum lycopersicon (2C = 1.96)
Porphyra dioica	Pdi_18	Zygostospores + female gametes	106.59	218.52			578.94	9.59	3.64	2930	1828			171	0.184112	0.377448			0.36086	0.739799			yes	0.74	Female gametes 4x with zygotospores 8x	Solanum lycopersicon (2C = 1.96)
Porphyra dioica	Pdi_19	Vegetative	118.06				640.92	7.36	4.18	1282				522	0.184204				0.36104				yes	0.36	Frond 4x	Solanum lycopersicon (2C = 1.96)
Porphyra dioica	Pdi_19	Male gametes	91.99	187.47			586.42	9.26	3.62	3695				570	0.156867	0.319686			0.30746	0.626584			0.63	0.31	Male gametes 3x	Solanum lycopersicon (2C = 1.96)
Porphyra dioica	Pdi_20	Vegetative	114.94				622.78	8.06	2.75	704				228	0.18456				0.361737				yes	0.36	Frond 4x	Solanum lycopersicon (2C = 1.96)
Porphyra dioica	Pdi_20	Male gametes	98.58	204.69	307.07		598.5	8.36	2.09	7197	545	94		107	0.164712	0.342005	0.513066		0.322835	0.67033	1.00561		0.67	0.32	Multiploid gametes 3x	Solanum lycopersicon (2C = 1.96)
Porphyra dioica	Pdi_20	Female gametes + zygostospores	107.27	220.43			607.49	6.4	2.67	740	2669			262	0.176579	0.362854			0.346095	0.711193			yes	0.71	Female gametes 4x with zygotospores 8x	Solanum lycopersicon (2C = 1.96)
Porphyra dioica	Pdi_21	Vegetative + female gametes	113.81				592.93	6.51	3.29	770				512	0.191945				0.376212				yes	0.38	Frond 4x with female gametes 4x	Solanum lycopersicon (2C = 1.96)
Porphyra dioica	Pdi_22	Vegetative	121.38				622.24	9.33	3.29	1065				497	0.195069				0.382336				yes	0.38	Frond 4x	Solanum lycopersicon (2C = 1.96)
Porphyra dioica	Pdi_22	Female gametes + zygostospores	102.84	215.14	436.86		593.2	8.95	2.9	497	2472	81		568	0.173365	0.362677	0.736446		0.339795	0.710847	1.44343		1.44	0.71	Female gametes 3x and zygotospores 8x	Solanum lycopersicon (2C = 1.96)
Porphyra dioica	Pdi_22	Zygostospores	215.22				607.75			563				275	0.354126				0.694087				yes	0.69	Zygotospores 8x	Solanum lycopersicon (2C = 1.96)
Porphyra dioica	Pdi_23	Male gametes + zygostospores	61.82	116.48	249.32		638.89	10.83	3.78	708	489	688		590	0.0967616	0.182316	0.390239		0.189653	0.35734	0.764869		-	0.19/0.36/0.76	Male gametes 2x, 4x and zygotospores 8x	Solanum lycopersicon (2C = 1.96)
Porphyra dioica	Pdi_23	Vegetative	134.25				662.51	6.37	3.34	872				897	0.202638				0.397171				yes	0.4	Frond 4x	Solanum lycopersicon (2C = 1.96)
Porphyra dioica	Pdi_24	Vegetative	130.37				649.28	9.53	4.08	3337				1953	0.200792				0.393552				yes	0.39	Frond 4x	Solanum lycopersicon (2C = 1.96)
Porphyra dioica	Pdi_24	Male gametes	97.04	203.64	314.18		594.81	11.11	3.02	7251	848	177		106	0.163145	0.342361	0.528202		0.319763	0.671028	1.03528		0.67	0.32	Multiploid male gametes 3x, 6x, 9x	Solanum lycopersicon (2C = 1.96)
Porphyra dioica	Pdi_25	Vegetative	109.73				624.14	7.19	4.01	1284				379	0.17581				0.344587				yes	0.34	Frond 3x	Solanum lycopersicon (2C = 1.96)
Porphyra dioica	Pdi_25	Vegetative with some female gametes	108.47	221.77			620.01	11.53	4.41	1960	141			740	0.174949	0.357688			0.3429	0.701068			0.7	0.34	Frond 3x with female gametes 3x	Solanum lycopersicon (2C = 1.96)
Porphyra dioica	Pdi_25	Male gametes	102.61	216.83			620.78	9.22	4.85	2608	425			1221	0.165292	0.349286			0.323972	0.684601			0.68	0.32	Male gametes 3x	Solanum lycopersicon (2C = 1.96)
Porphyra dioica	Pdi_26	Vegetative with some female gametes	136.75				676.51	9.06	4.05	1630				1319	0.20214				0.396195				yes	0.4	Frond 4x with female gametes 4x	Solanum lycopersicon (2C = 1.96)
Porphyra dioica	Pdi_26	Vegetative R2	117.39				638.64	7.14	3.02	545				1010	0.183812				0.360272				yes	0.36	Frond 4x	Solanum lycopersicon (2C = 1.96)
Porphyra dioica	Pdi_27	Vegetative	128.55				646.25	7.43	3.51	1415				1093	0.198917				0.389877				yes	0.39	Frond 4x	Solanum lycopersicon (2C = 1.96)
Porphyra dioica	Pdi_27	Female gametes + zygostospores	62.29	236.33			642.15	10.91	2.87	269	2149			179	0.0970023	0.368029			0.190124	0.721337			yes	0.72	Female gametes 2x and 8x zygotospores	Solanum lycopersicon (2C = 1.96)
Porphyra dioica	Pdi_28	Vegetative	119.56				616.83	7.33	3.35	1886				533	0.19383				0.379906				yes	0.38	Frond 4x	Solanum lycopersicon (2C = 1.96)
Porphyra dioica	Pdi_29	Vegetative with few female gametes	131.03				662.08	7.14	3.12	1237				95	0.197907				0.387897				yes	0.39	Frond 4x + female gametes 4x	Solanum lycopersicon (2C = 1.96)
Porphyra dioica	Pdi_29	Zygostospores _R2	229.17	453.87			642.12	3.62	2.93	2640				142	0.356896	0.70683			0.699516	1.38539			1.39	0.7	Zygotospores 8x	Solanum lycopersicon (2C = 1.96)
Porphyra dioica	Pdi_30	Vegetative	127.06				630.64	8.57	2.42	1525				119	0.201478				0.394897				yes	0.39	Frond 4x	Solanum lycopersicon (2C = 1.96)
Porphyra dioica	Pdi_30	Male gametes	104.36				625.09	8.55	3.76	2604				361	0.166952				0.327226				yes	0.33	Male gametes 3x	Solanum lycopersicon (2C = 1.96)
Porphyra dioica	Pdi_35	Vegetative	133.69				636.9	9.48	2.61	1127				179	0.209907				0.411418				yes	0.41	Frond 4x	Solanum lycopersicon (2C = 1.96)
Porphyra dioica_umbilicalis	Pdi13_Pum	Male gametes	111.61	231.84	351.65		611.5	6.66	1.88	38908	1738	190		67	0.182518	0.379133	0.575061		0.357736	0.743101	1.12712		0.74	0.36	Multiploid male gametes 4x	Solanum lycopersicon (2C = 1.96)
Porphyra dioica_linearis	Pdi 9_Poli	Vegetative + male gametes	109.28				602.75	6.11	4.28	830				853	0.181302				0.355353				yes	0.36	Frond 4x with Male gametes 4x	Solanum lycopersicon (2C = 1.96)
Porphyra dioica_linearis	Pdi 9_Poli	Vegetative	120.78				614.66	5.4	3.87	758				1785	0.196499				0.385138				yes	0.39	Frond 4x	Solanum lycopersicon (2C = 1.96)
Porphyra dioica	Pdi_36	Zygostospores + female gametes	110.4	242.75			670.33	9.6	5.83	5287	1928			344	0.164695	0.36			0.322802	0.74			yes	0.33/0.74	Female gametes 3x and zygotospores 8x	Solanum lycopersicon (2C = 1.96)
Porphyra dioica	Pdi_36	Vegetative	130.7				710.04	6.2	2.98	813				2790	0.18				0.36				yes	0.36	Frond 4x	Solanum lycopersicon (2C = 1.96)
Porphyra dioica	Pdi_37	Vegetative	142.8				709.8	6.03	4.03	985				2393	0.2				0.39				yes	0.39	Frond 4x	Solanum lycopersicon (2C = 1.96)
Porphyra dioica	Pdi_37	Zygostospores	255.32				700.1	3.64	2.4	2041				628	0.36				0.71				yes	0.71	Zygotospores 8x	Solanum lycopersicon (2C = 1.96)
Porphyra dioica	Pdi_38	Vegetative	135.69				724.63	11.84	3.58	596				3177	0.19				0.37				yes	0.37	Frond 4x	Solanum lycopersicon (2C = 1.96)
Porphyra dioica	Pdi_38	Male gametes	121.68				711.5	6.21	3.06	654				2688	0.17				0.34				yes	0.34	Male gametes 3x	Solanum lycopersicon (2C = 1.96)
Porphyra dioica	Pdi_39	Vegetative	131.08				716.48	6.64	2.72	325				2192	0.18				0.36				yes	0.36	Frond 4x	Solanum lycopersicon (2C = 1.96)
Porphyra dioica	Pdi_39	Male gametes	123.72	255.03			725.04	5.76	2.22	1825	160			266	0.17	0.35			0.33	0.69			0.69	0.33	Male gametes 3x	Solanum lycopersicon (2C = 1.96)
Porphyra dioica	Pdi_39	Female gametes	138.57				725.01	6.99	3.3	940				1385	0.19				0.37				yes	0.37	Female gametes 4x	Solanum lycopersicon (2C = 1.96)
Porphyra dioica	Pdi_39	Male gametes	119.37	245.55			709.66	5.79	3.37	1994	167			553	0.17	0.35			0.33	0.68			0.68	0.33	Male gametes 3x	Solanum lycopersicon (2C = 1.96)
Porphyra dioica	Pdi_40	Vegetative	135.79	265.17			715.2	6.34	3.54	1596	296			2717	0.19	0.37			0.37	0.73			0.73	0.4	Frond 4x	Solanum lycopersicon (2C = 1.96)
Porphyra dioica	Pdi_40	Male gametes	122.84	244.92			710.68	7.78	2.8	2500	283			3415	0.17	0.34			0.34	0.68			0.68	0.34	Male gametes 3x	Solanum lycopersicon (2C = 1.96)
Porphyra dioica	Pdi_31	Zygostospores + R.S.	500.49				751.68	54.56	3.42	655				131	0.665829				0.73907				yes	0.74	Zygotospores 8x	Raphanus sativus (2C = 1.11)
Porphyra dioica	Pdi_32	Zygostospores + R.S.	461.43				675.68	4.77	3.61	254				750	0.682912				0.758032				yes	0.76	Zygotospores 8x	Raphanus sativus (2C = 1.11)
Porphyra dioica	Pdi_33	Female gametes + zygostospores + R.S.	127.25	458.56			682.78	7.76	2.61	669	803			342	0.18637	0.671607			0.206871	0.745484			yes	0.21/0.75	Female gametes 2x and zygotospores 8x	Raphanus sativus (2C = 1.11)
Porphyra dioica	Pdi_34	Vegetative	238.25				693.91	7.48	4.07	4191				1977	0.343344				0.381112				yes	0.38	Frond 4x	Raphanus sativus (2C = 1.11)
