# Supplementary material for: Polyploid lineages in the genus Porphyra
Source: Sci Rep. 2018 Jun 6;8:8696. doi: 10.1038/s41598-018-26796-5 (PMC5989262; doi:10.1038/s41598-018-26796-5)
Supplement: Supplementary file 3 — DATASET 2 [file 41598_2018_26796_MOESM3_ESM.xlsx]

## Sheet: LEGEND
Electronic Supplementary Material
The following information accompanies the article:
Polyploid lineages in the genus Porphyra
Elena Varela-Álvarez 1(*), João Loureiro 2, Cristina Paulino 1 and Ester A. Serrão 1
1CCMAR Centro de Ciências do Mar, CIMAR Laboratório Associado,
Universidade do Algarve, Campus de Gambelas, 8005-139 Faro, Portugal.
2Centre for Functional Ecology, Department of Life Sciences, University of Coimbra, Calçada Martim de Freitas, 3000-465 Coimbra, Portugal.
(*) Corresponding author: evarela@ualg.pt; elena_varela@yahoo.co.uk
APPENDIX 2:
Table with the 121 genotypes obtained in this study, scored with 11 loci and used in different analyses. Each sample code contains the name of the species (PL: P. linearis, PU: P. umbilicalis, PD: P. dioica), the samples number and the type of blade section used: vegetative blade (V), zygotospores (Z), female gametes (FG) and spermatia or male gametes (S).

## Sheet: INPUT
Input
121	19	11	8	3
Pop001	PLINEARISTRIPLOID
Pop002	PLINEARISTETRAPLOID
Pop003	PLINEARISMIXOPLOID 2X/3X, 2X/4X
Pop004	PLINEARISMIXOPLOID 3X/4X
Pop005	PLINEARISZYGOTOSPORES6X
Pop006	PLINEARISMIXOPLOIDWITHZYGOTOSPORES6X
Pop007	PLINEARISMIXOPLOIDWITHZYGOTOSPORES8X
Pop008	PUMBILICALISTETRAPLOID
Pop009	PUMBILICALISTRIPLOID
Pop010	PUMBILICALISDIFFERENTPLOIDYGROUPS
Pop011	PDIOICATETRAPLOID
Pop012	PDIOICATRIPLOID
Pop013	PDIOICAMULTIPLOIDGAMETES4X
Pop014	PDIOICAMULTIPLOIDGAMETES3X
Pop015	PDIOICAMULTIPLOIDGAMETES3X4X
Pop016	PDIOICAZYGOSTOPORES8X
Pop017	PDIOICAFRONDWITHZYGOTOSPORES8X
Pop018	PDIOICAGAMETES2XZYGOTOSPORES8X
Pop019	PDIOICAGAMETES3XZYGOTOSPORES8X
Population	Sample	Ploidylevel	PoLi_002	PoLi_004	PoLi_005	PoLi_006	PoLi_008	PoLi_011	PoLi_012	PoLi_015	PoLi_017	PoLi_031	PoUm_012
1	PL_1V	3x	220228	157227	188	236	205	205	192	216222	175213215	174	209211
1	PL_3V	3x	220228	227	188	238	205	0	192	216	175213	0	209
1	PL_6V	3x	220228	213227	188	238	205	205	192	216	175213215	172	209213223
1	PL_10V	3x	220228	157213227	188	238	205	205	192	222	175213215	172	209
1	PL_13V	3x	220228	157213227	188	238	205	205	192	216	175213215	172	209
1	PL_15V	3x	220228	157213227	188	238	205	0	192	216	175213	174	209
1	PL_21V	3x	220228	157227	188	238	205	205	192	216222	175213215	172	209
1	PL_28V	3x	220228	157221227	188	238	205	223	192	216	175211215	174	209213
1	PL_37V	3x	220228	157227	174188	238	205	223	192	216	175213	172	209213
1	PL_38V	3x	220228	157213227	174184188	238	205	205	192	216	175213215	172	209213228
1	PL_40V	3x	220228	145157227	174188	238	205	205	192	222	175213215	172	209216
1	PL_43V	3x	220228	157213227	174184188	238	205	205	192	216	175213215	172	209213
1	PL_44V	3x	220228	157213227	174188	236	205	205	192	216	175213215	174	209211216
1	PL_49V	3x	220228	157221227	174188	238	205	205	192	216	175213215	172	209217238
1	PL_50V	3x	220228	225	174188	238	205	205	192	216222	213215	172	212
2	PL_7V	4x	228	207231	126	234	205	207207	192	264	215	0	209
2	PL_16V	4x	220228	221227	188	236	205	205	192	216	175213215	172	209
2	PL_26V	4x	228	227	190	236	169205208	221223	192	216	215239	154	209
2	PL_27V	4x	228	207	120	236	208	221	192	264	215	154	209227
2	PL_36V	4x	228	0	188	236	205	201221	192	216	215	172	209
2	PL_47V	4x	228	0	188196	236	0	221223	192	216	215	172188190	209
2	PL_48V	4x	228	207	188	236	205	205	192	216	215	204	209
3	PL_9V	3x	220228	157227	188	238	205	205	192	216	175213215	172	209213
3	PL_30V	3x	228	207	0	236	205	0	192	0	215	184	189209
3	PL_39V	3x	220228	157213227	174188	238	205	205	192	216	175211	172	209213228
3	PL_5V	4x	228	207	0	234	205	205221	192	264	215	172	209
4	PL_17V	4x	228	207	146188	236	169	0	192	216252264	215	172	209
4	PL_18V	4x	228	207243	188	236	205	0	192	264	215	172204	207209
4	PL_19V	4x	228	231	0	236	196	221	192	264	215	172	209
4	PL_20V	4x	228	207231	0	236	0	223	192	264	215	0	209
4	PL_2V	4x	228	159207227245	188	234	0	205	192	216264	215	172204	209
4	PL_33V	4x	228	231	144144	236	196205	173	192	216264	215	176	209
4	PL_34V	4x	220228	155221227	188	238	205	205	192	216222	175213215231	172	209213
4	PL_35V	4x	220228	227	174188	238	205	0	192	222	175213	172	209213222223
5	PL_46Z	6x	220228	157213227	174184188	238	205	205	192	216	175213215	172	209213222223
5	PL_12Z	6x	220228	157227	188	238	205	205	192	216220	175213215	174	209213
5	PL_50Z	6x	220228	0	188	238	205	205	192	216	175213215	172	212213228
6	PL_42VZ	6x	220228	139157213223227	174188	238	205	205	192	216	175211215	172	209
6	PL_25VZ	6x	228	213227	188	238	205	205	192	216	175211215231	172	209
7	PL_24VZ	8x	228	207	144188196	236	196205	205221	192	264	215	154172	207209
7	PL_29VZ	8x	228	221227	188	236	205	221	192	216264	215	172	209
8	PU_1V	4x	228	223	176188	206248	0	205	192	214	215	174	209
8	PU_2V	4x	228	135205	186188	236	199	205	192	220	211215	184	207225
8	PU_3V	4x	228	0	178188	234	199	205	0	214	0	174	209
8	PU_4V	4x	228	193	184186188	238	199	205	192	220	211	184	205209223225
8	PU_5V	4x	228316	223	174188	236238	172	205	192	214	215	174	209
8	PU_7V	4x	228	0	188	234288	0	205	190	214	215	174	209
8	PU_8FG	4x	228	135193	186188	288	199	0	192	0	211215	180	207223238
8	PU_9V	4x	228	191	186188	236	199	0	192	220	211215	182	209223
8	PU_12V	4x	228	223	174188	188	169172	205	190192	214	215	174	209
8	PU_13VFG	4x	228	135191	186188	188236	199	0	192	220	211215	182	212243
8	PU_14V	4x	228	191	186188	236	199	205	192	220	211215	182	205209223231
8	PU_15V	4x	228	191	186188	238	199	0	192	0	211215	182	209227
8	PU_18V	4x	228316	223	178188	288	157	205	192	214	215	174	209
8	PU_22V	4x	228	247	188	236	172199	205	192	214	215	174	209
8	PU_23V	4x	228	135177191	184186188	238	199	205	192	220	211215	182	200209228
8	PU_24V	4x	228	135191	186188	236	205	205	192	220	211215	182	212223238
8	PU_26FG	4x	228	135191	184186188	238	199	205	192	220	211215	184	212223238
8	PU_28V	4x	228	135193	188	238	199	205	192	220	211215	182	205209223231
8	PU_29V	4x	228	135191	184186188	236	199	205	192	218	211215	182	212223
8	PU_30V	4x	228	135183	186188	236	199	0	192	220	211215	182	208209228227
8	PU_31V	4x	228	135193	186188	238	199	205	192	220	211215	182	205207223231
8	PU_34VFG	4x	228	135179	186188	236	199	205	192	220	211215	182	212225
8	PU_18S	4x	228	221	178188	288	199	205	192	214	215	174	212
9	PU_11V	3x	184228	135191	184186188	238	199	0	192	220	211215	184	212223238
9	PU_6V	3x	228	223	188	238	0	0	192	214	215	174	209
9	PU_6VS	3x	224228	141	188	234288	199	221	192	0	0	174	212
9	PU_19V	3x	228	135191	184188	236	199	205	192	220	207215	188	209223225
9	PU_20S	3x	228316	0	174188	288	0	205	192	214	215	174	209
9	PU_20V	3x	224228	0	174188	288	199	205	192	214	215	174	212
9	PU_23VS	3x	228	135177191	184186188	238	199	205207	192	220	211215	184	200209228
9	PU_25VS	3x	228	135191	186188	236	199	205	192	220	211215	182	212227
9	PU_26VS	3x	228	135191	184186188	238	199	205	192	220	211	184	212223238
9	PU_33V	3x	228	0	184186188	236	199	205	192	220	215	184	212225
10	PU_30FG	4x	228	135183	186188	236	199	0	192	220	211	182	212
10	PU_32VFG	4x	228	189	184186188	236	199	205	192	216220	211215	182	208
10	PU_2S	3x	228	135205	186188	236	199	205	192	220	211215	186	207225
10	PU_10VZ	6x	228	157227	188	234238	172205	0	192	214	175	0	212
10	PU_16VZ	6x	228	157227	188	238	205	203	192	0	175	172	212209
10	PU_1Z	8x	228316	223	176188	238288	0	205	192	214	215	0	209
11	PD_2V	4x	228	135191	186188	236	199	205	192	220242	211215	182	212225
11	PD_6V	4x	224228	133191	184186188	238	199	205	192	220	211215	186	212
11	PD_7VS	4x	228	191	186188	236	199	155	192	220242	211	182	212
11	PD_8V	4x	228	135	186188	236	199	155	192	220	211215	184	208209228232
11	PD_10V	4x	228	133191	184186188	236	199	205	192	220242	189211215	180	212228238
11	PD_14FG	4x	268	133191	184186188	236	199	205	196	220	189211215	184	212232
11	PD_15V	4x	228	135189	186188	238	199	205	192	220	189211215	186	212228236
11	PD_17V	4x	228	133191	184186188	236	199	205	192	220	189211215	182	208212238
11	PD_18V	4x	268	135191	186188190	236	199	203	198	220	189211215	184	208212228238
11	PD_19V	4x	228	193	184186188	236	199	205	192	220	189211215	184	208212228238
11	PD_20V	4x	228	199	186188	236	199	155	192	220	211215	182	212228232
11	PD_22FG	4x	228	133191	184186188	238	199	205	192	220	211215	182	212232
11	PD_23V	4x	228	191	186188	204206244252	199	205	192	220	189211215	184	188209228229
11	PD_24V	4x	228	133175	186188	236	199	205	192	220	189211215	182	210
11	PD_26V	4x	228	191	186188	150236	199	203205	192	220	189211	182	212223238
11	PD_27V	4x	228	135193	184188	238	199	205	192	220	189211215	184	212231
11	PD_29V	4x	228	191	186188	238	199	205	192	220256	189211215	184	208212228232
11	PD_30V	4x	224228	191	182186188	236	199	205	192	220	157211215	182	212228232
11	PD_36V	4x	228	135191	184186188	238	199	205	192	220	211215	182	212228238
11	PD_39V	4x	228	133183	184186188	236	199	0	192	220	0	182	212228234
11	PD_40VFG	4x	228	183197	184186188	236	199	0	192	220	211215	182	212228232
12	PD_25V	3x	228	193	186188	236	199	205	190192	220	189211215	182	208
12	PD_39VS	3x	228	135181183	184186188	238	172199	155	192	220	211215	182	212228232
13	PD_1S	4x	228	191	182184186188	236	199	161	192	220	211215	184	208214228232
13	PD_13S	4x	228	135	186188	238	172199	205	192	214220	211215	182	212223238
13	PD_17S	4x	228	135191	184186188	236	199	205	192	220	189211215	182	208209228238
14	PD_2S	3x	228	135163191	186188	238	172199	205	192	220242	211215	184	212232
14	PD_4S	3x	228	133191	184188	236	199	179183	192	220	211215	186	212223232
14	PD_10S	3x	228	133191	184186188	238	172199	205	192	220242	211215	178180	212223238
14	PD_20S	3x	228	199	186188	238	199	205	192	220	211215	182	212228232
14	PD_24S	3x	228	135175	186188	236	199	205	192	220	211215	182	210228
15	PD_16S	4x	228	135191	186188	236	199	205	192	222	211215	184	208209228232
16	PD_29Z	8x	228	135191	186188	238	199	205	190	220256	189211215	182184	208212228232238
16	PD_31Z	8x	272	133193199	184186188	238	199	205	212	220	211215	182	212228232
16	PD_32Z	8x	224228	133183193	186188	236	199	205	192	220	211215	184	212228232
16	PD_37Z	8x	228	135191	184186188192	236	199	205	192	220	211215	182188	208212232
17	PD_12VZ	8x	228	135191	184186188	238	172199	205	192	220	211215	180182	214228232
17	PD_18Z	8x	228	135191	184186188190	238	199	203205	192	220	211215	184	208212228232
17	PD_20VZ	8x	228	133199	186188	236	199	205	192	220	211215	182	212
18	PD_33FGZ	8x	228	133191	186188	236	193199	205	192	222	207215	182	208212
19	PD_36FGZ	8x	228	133191	184186188	236	199	205	192	220	211215	184	208212228232238
